# Supplementary material for: Relevance of Epstein-Barr Virus (EBV) miRNAs in EBV-Infected B Cells and B-Cell Lymphomas
Source: Cancers (Basel). 2026 Mar 16;18(6):962. doi: 10.3390/cancers18060962 (PMC13025152; doi:10.3390/cancers18060962)
Supplement: Supplementary file 1 [file cancers-18-00962-s001.zip]

Archive with 1 entries (1 files):
- cancers-4138481-supplementary.pdf
